# Supplementary material for: Droplet-Interlaced Generator with On-Chip Metal–Liquid Micromirrors for Enhanced Microfluidic Absorbance Detection
Source: Biosensors (Basel). 2026 Apr 2;16(4):202. doi: 10.3390/bios16040202 (PMC13114035; doi:10.3390/bios16040202)
Supplement: Supplementary file 1 [file biosensors-16-00202-s001.zip]

Archive with 1 entries (1 files):
- biosensors-4225266-supplementary.pdf
